# Supplementary material for: Trichoderma longibrachiatum (TG1) Enhances Wheat Seedlings Tolerance to Salt Stress and Resistance to Fusarium pseudograminearum
Source: Front Plant Sci. 2021 Nov 16;12:741231. doi: 10.3389/fpls.2021.741231 (PMC8635049; doi:10.3389/fpls.2021.741231)
Supplement: Supplementary file 2 [file Data_Sheet_1.xlsx]

## Sheet: Colony growth inhibition
	Colony growth inhibition
NaCl Concentration	Day	Fg	TG1+Fg	inhibition
0 mM	1	0.63	0.58	0.384615	38.4615
	2	2.4	2.1	0.157895	15.7895
	3	3.5	2.3	0.4	40
	4	5.6	3.5	0.411765	41.1765
50 mM	1	1.33	1.17	0.192771	19.2771
	2	3.5	3.03	0.156667	15.6667
	3	5.7	3.27	0.467308	46.7308
	4	7.45	3.03	0.635971	63.5971
100 mM	1	1.36	1.17	0.22093	22.093
	2	3.55	2.37	0.386885	38.6885
	3	5.93	3.13	0.515654	51.5654
	4	8.21	3.12	0.660182	66.0182
150 mM	1	1.33	1.17	0.192771	19.2771
	2	4.7	3.07	0.388095	38.8095
	3	7.15	3.1	0.609023	60.9023
	4	8.5	3.1	0.675	67.5

## Sheet: plant defensive genes
Plant defensive genes
NaCl Concentration (mM)		PR2		PR1		CHIA		PAL
0	ck	1.01062		1.04		1.01091		1.00458
50	ck	1.03313		1.07866		1.03868		1.00552
100	ck	1.05214		1.08722		1.07665		1.04061
150	ck	1.0366		1.1424		1.0365		1.02263
0	TG1	1.09877		1.07967		1.09015		1.95438
50	TG1	1.12202		1.23011		1.11751		3.66001
100	TG1	1.2622		1.33741		1.15041		3.08041
150	TG1	1.28781		1.55301		1.17432		1.73508
0	Fg	1.12228		1.22702		1.21287		2.44704
50	Fg	1.50393		1.50555		1.59414		4.43747
100	Fg	1.56331		1.79677		1.832		4.29069
150	Fg	1.83775		2.10234		1.93005		2.27874
0	TG1+Fg	1.26102		1.28902		1.48015		21.337
50	TG1+Fg	1.56512		2.14102		2.092		6.77266
100	TG1+Fg	1.77288		2.52116		2.70435		5.28749
150	TG1+Fg	2.40565		3.17025		2.8389		4.8607

## Sheet: mycoparasitic genes
control (pp4)	α-tubulin	control	Target gene			treatment	reps	PP4	PH1	CH18-15
	21.1582	34.4093	34.4093			Control	1	1.11835	1.07493	0.921578
	20.7625	34.3811	34.3811			Control	2	0.866812	1.00871	0.99541
	20.9698	34.3374	34.5374			Control	3	0.898033	1.05986	0.986051
						T1	1	1.65273	1.06999	1.10789
						T1	2	1.60167	1.14383	1.06583
T1 PP4	22.4382	33.6093	34.9025			T1	3	1.59711	1.05368	1.09517
	21.4425	34.3811	33.952			T2	1	2.14133	1.37056	1.05727
	20.1298	35.5874	32.6435			T2	2	2.15526	1.18508	1.08009
						T2	3	2.03887	1.14012	1.08832
T2 PP4	22.4562	34.756	32.3187			T3	1	2.60893	2.04264	1.29282
	22.1259	32.7762	31.979			T3	2	2.57472	2.11663	1.41705
	22.2365	32.1693	32.1697			T3	3	2.58554	2.05664	1.41288
T3 PP4	21.5586	33.9886	31.6896
	21.7412	33.8805	31.8912
	22.0129	31.9869	32.1568
Control (PH-1)	21.1582	31.3035	32.2924
	20.7625	32.4966	31.9484
	20.9698	32.3855	32.1944
T1 PH-1	22.5382	31.1135	33.2884
	21.4425	32.3536	32.0964
	20.1298	33.1866	30.9022
T2 PH-1	23.4562	32.4566	32.5068
	22.1259	31.4935	31.3863
	22.2365	32.3846	31.5527
T3 PH-1	21.2586	32.9548	31.4555
	21.7412	32.8415	31.8868
	22.0129	32.8985	32.2
Control CH18-15	21.1582	34.3838	34.7035
	20.7625	34.3947	34.1966
	20.9698	34.3946	34.4176
T1 CH18-15	22.3382	34.2544	34.5514
	21.4425	34.3447	33.7115
	21.1298	33.3947	33.3597
T2 CH18-15	23.4562	33.3945	32.83
	21.1259	31.4545	30.4689
	22.2365	30.3321	31.5686
T3 CH18-15	21.2586	28.9386	28.1415
	21.7412	28.9495	28.4918
	22.0129	28.8849	28.7677

## Sheet: Antioxidant gene expression
NaCl Concentration (mM)		SOD		POD		CAT
0	ck	1.00745		1.00166		1.03041
50	ck	1.02633		1.01357		1.03803
100	ck	1.00214		1.00261		1.00643
150	ck	1.00117		1.02002		1.00702
0	TG1	1.23364		1.28321		1.23198
50	TG1	1.27757		1.35001		1.351
100	TG1	1.375		1.52011		1.51757
150	TG1	1.50971		2.25498		1.7021
0	Fg	1.11022		1.05569		1.15354
50	Fg	1.10155		1.10161		1.10794
100	Fg	1.12709		1.17968		1.12159
150	Fg	1.35102		1.30542		1.31593
0	TG1+Fg	1.5689		1.30757		1.53238
50	TG1+Fg	1.6283		1.48863		1.51796
100	TG1+Fg	1.68025		2.01796		2.14834
150	TG1+Fg	2.52167		2.70792		2.7683

## Sheet: antioxidant activity
NaCl Concentration (mM)		SOD		POD		CAT
0	ck	8.1295		0.88417		11.786
50	ck	9.41347		1.27434		13.2493
100	ck	15.8108		1.35993		14.2827
150	ck	18.9309		1.40749		15.272
0	TG1	9.77847		1.4266		14.4437
50	TG1	10.527		1.61681		15.5607
100	TG1	20.865		1.68814		16.7833
150	TG1	23.4451		1.95481		16.5884
0	Fg	8.47023		0.92752		13.46
50	Fg	9.6307		1.4513		13.786
100	Fg	16.463		1.48906		14.464
150	Fg	20.2852		1.4935		15.1533
0	TG1+Fg	10.8032		1.45038		16.2387
50	TG1+Fg	12.389		1.73807		16.724
100	TG1+Fg	26.0101		2.1399		17.854
150	TG1+Fg	27.658		3.32873		20.3733

## Sheet: lipid peroxidation
		NaCl Concentration (mM)	H2O2		MDA
	0	0	ck	0.99	0.85
	50	50	ck	1.17	1.09
	100	100	ck	1.88	1.67
	150	150	ck	3.82	2.21
	0	0	TG1	0.55	0.7
	50	50	TG1	0.75	0.86
	100	100	TG1	1.24	1.36
	150	150	TG1	2.11	1.33
	0	0	Fg	1.16	1.01
	50	50	Fg	1.58	1.64
	100	100	Fg	2.35	2.52
	150	150	Fg	5.22	4.04
	0	0	TG1+Fg	0.63	0.74
	50	50	TG1+Fg	0.84	0.88
	100	100	TG1+Fg	1.28	1.41
	150	150	TG1+Fg	3.71	1.65

## Sheet: salicylic acid content
NaCl Concentration (mM)	SA Content				PAL activity
0	ck	0.0367			0	ck	24.74
50	ck	0.0527			50	ck	25.95
100	ck	0.0323			100	ck	26.47
150	ck	0.0311			150	ck	27.91
0	TG1	0.0543			0	TG1	30.39
50	TG1	0.0673			50	TG1	33.29
100	TG1	0.17			100	TG1	34.2
150	TG1	0.184			150	TG1	36.56
0	Fg	0.0403			0	Fg	33.73
50	Fg	0.051			50	Fg	35.18
100	Fg	0.0353			100	Fg	37.43
150	Fg	0.0407			150	Fg	39.56
0	TG1+Fg	0.0457			0	TG1+Fg	36.22
50	TG1+Fg	0.0547			50	TG1+Fg	38.18
100	TG1+Fg	0.057			100	TG1+Fg	41.64
150	TG1+Fg	0.0733			150	TG1+Fg	47

## Sheet: Growth, biomass , chlorophyll
		SEED EMERGENCE
NaCl Concentration (mM)		EP	ER	EI
0	ck	73.3333	90.3333	60.01							Shoot length		Root Length					Shoot weight																					Chlorophyll								NaCl Concentration (mM)		Disease idex
50	ck	71.6667	88.3333	57.74					NaCl Concentration (mM)								NaCl Concentration (mM)		FW	DW	RWC				Root weight													NaCl Concentration (mM)									0	TG1+Fg	12
100	ck	70	85	56.6667					0	ck	27.1333		14.8667				0	ck	0.6	0.1	83.3333	0.833333		NaCl Concentration (mM)		FW	DW	RWC										0	ck	1.37247							50	TG1+Fg	22.6667
150	ck	63.3333	80	54.4444					50	ck	25.6667		14.2				50	ck	0.58	0.1	82.7586	0.827586		0	ck	0.25	0.09	64										50	ck	1.31795							100	TG1+Fg	33.3333
0	TG1	83.3333	95	65.562					100	ck	23.9667		12.7				100	ck	0.52	0.09	82.6923	0.826923		50	ck	0.22	0.09	59.0909										100	ck	1.13942							150	TG1+Fg	42.6667
50	TG1	80	96.6667	66.6444					150	ck	21.1333		12.1667				150	ck	0.3	0.06	80	0.8		100	ck	0.19	0.08	57.8947										150	ck	1.05679							0	fg	33.3333
100	TG1	75	93.3333	63.3333					0	TG1	31.8333		18.0333				0	TG1	0.76	0.12	84.2105	0.842105		150	ck	0.15	0.07	53.3333										0	TG1	1.71798							50	fg	48
150	TG1	71.6667	88.3333	63.3333					50	TG1	31.9		17.5667				50	TG1	0.75	0.11	85.3333	0.853333		0	TG1	0.3	0.1	66.6667										50	TG1	1.61587							100	fg	64
									100	TG1	31.7333		15.5667				100	TG1	0.59	0.09	84.7458	0.847458		50	TG1	0.27	0.09	66.6667										100	TG1	1.50806							150	fg	74.6667
0	Fg	68.3333	86.6667	53.3278					150	TG1	24.7333		14.3333				150	TG1	0.53	0.09	83.0189	0.830189		100	TG1	0.24	0.08	66.6667										150	TG1	1.43428
50	Fg	66.6667	80	52.2067																				150	TG1	0.2	0.08	60
100	Fg	61.6667	78.3333	51.1111					0	Fg	26.1		13.2667				0	Fg	0.5	0.09	82	0.82
150	Fg	56.6667	66.6667	47.7778					50	Fg	25.6667		13.1667				50	Fg	0.43	0.08	81.3953	0.813953		0	Fg	0.21	0.08	61.9048										0	Fg	1.3291
0	TG1+Fg	76.6667	93.3333	61.1022					100	Fg	23.2		11.3				100	Fg	0.32	0.06	81.25	0.8125		50	Fg	0.18	0.07	61.1111										50	Fg	1.26417
50	TG1+Fg	75	91.6667	62.22					150	Fg	16.8667		8.96667				150	Fg	0.23	0.05	78.2609	0.782609		100	Fg	0.13	0.06	53.8462										100	Fg	0.988624
100	TG1+Fg	73.3333	86.6667	61.1111					0	TG1+Fg	29.7667		15.2667				0	TG1+Fg	0.67	0.11	83.5821	0.835821		150	Fg	0.09	0.05	44.4444										150	Fg	0.676785
150	TG1+Fg	66.6667	85	58.8889					50	TG1+Fg	30.8667		15.1333				50	TG1+Fg	0.64	0.1	84.375	0.84375		0	TG1+Fg	0.28	0.1	64.2857										0	TG1+Fg	1.62537
									100	TG1+Fg	30.6333		13.9667				100	TG1+Fg	0.56	0.1	82.1429	0.821429		50	TG1+Fg	0.24	0.09	62.5										50	TG1+Fg	1.54351
									150	TG1+Fg	24.0333		13.2				150	TG1+Fg	0.45	0.08	82.2222	0.822222		100	TG1+Fg	0.22	0.09	59.0909										100	TG1+Fg	1.35585
																								150	TG1+Fg	0.17	0.07	58.8235										150	TG1+Fg	1.25466
